# Supplementary material for: METTL3/METTL14 maintain human nucleoli integrity by mediating SUV39H1/H2 degradation
Source: Nat Commun. 2024 Aug 21;15:7186. doi: 10.1038/s41467-024-51742-7 (PMC11339338; doi:10.1038/s41467-024-51742-7)
Supplement: Supplementary file 4 — Source Data [file 41467_2024_51742_MOESM4_ESM.zip]

Archive with 5 entries (4 files):
- Source Data/
- Source Data/Original Blots for Figures.pdf
- __MACOSX/Source Data/._Original Blots for Figures.pdf
- Source Data/Source Data.xlsx
- __MACOSX/Source Data/._Source Data.xlsx
