# Supplementary material for: METTL3/METTL14 maintain human nucleoli integrity by mediating SUV39H1/H2 degradation
Source: Nat Commun. 2024 Aug 21;15:7186. doi: 10.1038/s41467-024-51742-7 (PMC11339338; doi:10.1038/s41467-024-51742-7)
Supplement: Supplementary file 4 — Source Data [file 41467_2024_51742_MOESM4_ESM.zip › Source Data/Source Data.xlsx]

## Sheet: Fig. 1
Fig. 1d	Cell cycle	WT hESCs			METTL3-/- hESCs			METTL14-/- hESCs										Test details	p value	Test details	p value
	G1 (%)	11	12.2	14	17.4	23.1	14	16.4	17.7	20.3
	S (%)	56	56.6	54.1	45.9	40.9	46.4	47.3	42.5	42.4								METTL3-/- hESCs vs. WT hESCs	0.00427517	METTL14-/- hESCs vs. WT hESCs	0.00297974
	G2/M (%)	28.7	26.7	26.4	32.8	31.6	33.8	31.8	36.8	32.7								METTL3-/- hESCs vs. WT hESCs	0.00473503	METTL14-/- hESCs vs. WT hESCs	0.0187098
Fig. 1f	nucleolus number	WT hESCs					METTL3-/- hESCs					METTL14-/- hESCs
	1	66.6667	68.75	63.4146	65.2174	63.6364	0	4.16667	0	3.33333	5.26316	3.57143	7.14286	3.7037	9.67742	2.7027
	2	27.7778	25	29.2683	28.2609	27.2727	6.25	8.33333	5.26316	10	5.26316	14.2857	10.7143	3.7037	9.67742	10.8108
	>=3	5.55556	6.25	7.31707	6.52174	9.09091	93.75	87.5	94.7368	86.6667	89.4737	82.1429	82.1429	92.5926	80.6452	86.4865
		WT hESCs					METTL3-/- hESCs					METTL14-/- hESCs						Test details	p value	Test details	p value
	nucleolar diameter (μm)	7.88934	7.42038	7.07107	6.2696	6.36364	2.78397	3.74014	2.21697	2.9247	3.16527	3.96032	3.05883	5.52784	4.4673	3.16313		METTL3-/- hESCs vs. WT hESCs	7.44094e-06	METTL14-/- hESCs vs. WT hESCs	0.000648131
		WT hESCs					METTL3-/- hESCs					METTL14-/- hESCs						Test details	p value	Test details	p value
	nucleolar size (μm2)	36.8672	35.5888	32.6059	29.1968	32.1023	4.06427	7.46692	4.11153	10.586	5.612	6.61168	6.50352	10.5868	8.08545	8.61276		METTL3-/- hESCs vs. WT hESCs	4.42594e-07	METTL14-/- hESCs vs. WT hESCs	2.04445e-07
Fig. 1g		WT hESCs			METTL3-/- hESCs			METTL14-/- hESCs										Test details	p value	Test details	p value
	ETS	1.01604	1.01604	0.967919	0.304875	0.286437	0.282494	0.437178	0.505678	0.36256								METTL3-/- hESCs vs. WT hESCs	2.20155e-06	METTL14-/- hESCs vs. WT hESCs	0.00021857
	ITS2	0.832351	1.12137	1.04628	0.237928	0.194602	0.184105	0.35321	0.434852	0.383846								METTL3-/- hESCs vs. WT hESCs	0.000838787	METTL14-/- hESCs vs. WT hESCs	0.00246201
	18S rRNA	1.07971	1.19801	0.722284	0.0512598	0.0407791	0.0519754	0.0588821	0.0601193	0.0502049								METTL3-/- hESCs vs. WT hESCs	0.00264708	METTL14-/- hESCs vs. WT hESCs	0.00273496
	5.8S rRNA	1.16112	1.01784	0.821036	0.0920684	0.105759	0.0859029	0.112567	0.111789	0.108732								METTL3-/- hESCs vs. WT hESCs	0.000785713	METTL14-/- hESCs vs. WT hESCs	0.000837639
	28S rRNA	0.962788	1.11364	0.923568	0.0664597	0.0655447	0.0611554	0.0823906	0.0737416	0.0779462								METTL3-/- hESCs vs. WT hESCs	8.61637e-05	METTL14-/- hESCs vs. WT hESCs	9.14989e-05
Fig. 1i		WT hESCs			METTL3-/- hESCs			METTL14-/- hESCs										Test details	p value	Test details	p value
	P53	0.323792	0.130098	0.209272	1.15991	0.976092	0.91342	1.39523	0.931546	1.07094								METTL3-/- hESCs vs. WT hESCs	0.00102203	METTL14-/- hESCs vs. WT hESCs	0.00356389

## Sheet: Fig.3
Fig. 3a		WT hESCs			METTL3-/- hESCs			METTL14-/- hESCs										Test details	p value	Test details	p value
	H3K9me3	0.152718	0.514971	0.543717	1.2626	1.14953	1.36859	1.33961	1.04932	1.34291								METTL3-/- hESCs vs. WT hESCs	0.00369423	METTL14-/- hESCs vs. WT hESCs	0.0061623
Fig. 3b		WT hESCs					METTL3-/- hESCs					METTL14-/- hESCs						Test details	p value	Test details	p value
	H3K9me3 in nucleolus (%)	9.48	5.903	6.113	4.952	4.095	52.336	49.653	48.032	47.523	53.248	48.309	55.021	48.056	49.889	53.201		METTL3-/- hESCs vs. WT hESCs	1.60703e-09	METTL14-/- hESCs vs. WT hESCs	7.77669e-09
	H3K9me3 in other region (%)	12.553	13.982	14.059	12.385	13.852	21.452	22.549	21.742	23.852	22.845	21.743	22.854	23.775	22.854	23.031		METTL3-/- hESCs vs. WT hESCs	2.1186e-07	METTL14-/- hESCs vs. WT hESCs	1.42836e-07
Fig. 3c		WT hESCs			METTL3-/- hESCs			METTL14-/- hESCs										Test details	p value	Test details	p value
	SUV39H1	0.385553	0.564965	0.485136	1.01807	1.2932	1.21086	0.711426	1.15865	1.16153								METTL3-/- hESCs vs. WT hESCs	0.00197583	METTL14-/- hESCs vs. WT hESCs	0.0282918
	SUV39H2	0.533136	0.667528	0.264922	1.03366	1.14089	1.63135	0.932389	1.03601	1.26287								METTL3-/- hESCs vs. WT hESCs	0.0234579	METTL14-/- hESCs vs. WT hESCs	0.0185064
Fig. 3d		WT hESCs					METTL3-/- hESCs					METTL14-/- hESCs						Test details	p value	Test details	p value
	SUV39H1 in nucleolus (%)	14.328	14.496	12.89	15.08	15.549	25.905	22.468	27.207	28.688	26.811	23.895	21.609	24.003	23.084	28.098		METTL3-/- hESCs vs. WT hESCs	6.44827e-06	METTL14-/- hESCs vs. WT hESCs	3.42124e-05
	SUV39H1 in other region (%)	8.338	9.07	8.992	7.902	8.651	11.437	12.093	10.66	11.043	11.872	12.032	10.87	11.873	11.689	12.643		METTL3-/- hESCs vs. WT hESCs	3.2645e-05	METTL14-/- hESCs vs. WT hESCs	5.64597e-05
Fig. 3e		WT hESCs					METTL3-/- hESCs					METTL14-/- hESCs						Test details	p value	Test details	p value
	SUV39H2 in nucleolus (%)	10.927	11.439	11.704	15.235	14.792	28.579	28.776	24.975	27.937	28.636	29.878	38.705	40.291	34.108	23.089		METTL3-/- hESCs vs. WT hESCs	1.20037e-06	METTL14-/- hESCs vs. WT hESCs	0.000121892
	SUV39H2 in other region (%)	7.669	8.903	8.403	8.993	9.63	12.945	11.231	11.643	13.021	12.884	11.084	10.765	12.774	10.853	13.659		METTL3-/- hESCs vs. WT hESCs	8.6939e-05	METTL14-/- hESCs vs. WT hESCs	0.000514588

## Sheet: Fig. 4
Fig. 4b
	Cell cycle	METTL3-OE/KO hESCs +DOX			METTL3-OE/KO hESCs-DOX+pSIN-Ctrl			METTL3-OE/KO hESCs-DOX+pSIN-WT-METTL3			METTL3-OE/KO hESCs-DOX+pSIN-MUT-METTL3							Test details	p value	Test details	p value	Test details	p value
	G1 (%)	21.7	21	24.5	21.7	27.5	26.7	28.5	20.6	24.1	21.2	27.5	22.9
	S (%)	44.4	47.5	43.8	38.2	37.6	39.1	42.8	45.6	44.9	41.9	39.1	36.7					METTL3-OE/KO hESCs-DOX+pSIN-Ctrl vs. METTL3-OE/KO hESCs +DOX	0.0048256	METTL3-OE/KO hESCs-DOX+pSIN-WT-METTL3 vs. METTL3-OE/KO hESCs-DOX+pSIN-Ctrl	0.00293481	METTL3-OE/KO hESCs-DOX+pSIN-WT-METTL3 vs. METTL3-OE/KO hESCs-DOX+pSIN-MUT-METTL3	0.0391784
	G2/M (%)	24.9	20.9	20.9	30.8	31.5	29.7	18.8	19.6	17.8	30.1	31.6	29.9					METTL3-OE/KO hESCs-DOX+pSIN-Ctrl vs. METTL3-OE/KO hESCs +DOX	0.00416253	METTL3-OE/KO hESCs-DOX+pSIN-WT-METTL3 vs. METTL3-OE/KO hESCs-DOX+pSIN-Ctrl	8.5856e-05	METTL3-OE/KO hESCs-DOX+pSIN-WT-METTL3 vs. METTL3-OE/KO hESCs-DOX+pSIN-MUT-METTL3	9.41329e-05
	Expression level of pre-rRNA
		METTL3-OE/KO hESCs +DOX			METTL3-OE/KO hESCs-DOX+pSIN-Ctrl			METTL3-OE/KO hESCs-DOX+pSIN-WT-METTL3			METTL3-OE/KO hESCs-DOX+pSIN-MUT-METTL3							Test details	p value	Test details	p value	Test details	p value
	5'EST	0.983076	0.910906	1.10602	0.312525	0.301879	0.403892	0.962844	0.89216	1.04636	0.291596	0.285595	0.401102					METTL3-OE/KO hESCs-DOX+pSIN-Ctrl vs. METTL3-OE/KO hESCs +DOX	0.000544358	METTL3-OE/KO hESCs-DOX+pSIN-WT-METTL3 vs. METTL3-OE/KO hESCs-DOX+pSIN-Ctrl	0.000338283	METTL3-OE/KO hESCs-DOX+pSIN-WT-METTL3 vs. METTL3-OE/KO hESCs-DOX+pSIN-MUT-METTL3	0.000388042
	18S rRNA	1.00183	1.03716	0.961017	0.17792	0.176691	0.214537	0.89666	0.866117	0.902897	0.162589	0.179157	0.16035					METTL3-OE/KO hESCs-DOX+pSIN-Ctrl vs. METTL3-OE/KO hESCs +DOX	5.63059e-06	METTL3-OE/KO hESCs-DOX+pSIN-WT-METTL3 vs. METTL3-OE/KO hESCs-DOX+pSIN-Ctrl	2.01108e-06	METTL3-OE/KO hESCs-DOX+pSIN-WT-METTL3 vs. METTL3-OE/KO hESCs-DOX+pSIN-MUT-METTL3	5.97632e-07
	5.8S rRNA	0.968456	0.941974	1.08957	0.273654	0.348789	0.332269	0.775801	0.713883	0.80316	0.379041	0.432396	0.420572					METTL3-OE/KO hESCs-DOX+pSIN-Ctrl vs. METTL3-OE/KO hESCs +DOX	0.000178735	METTL3-OE/KO hESCs-DOX+pSIN-WT-METTL3 vs. METTL3-OE/KO hESCs-DOX+pSIN-Ctrl	0.000215646	METTL3-OE/KO hESCs-DOX+pSIN-WT-METTL3 vs. METTL3-OE/KO hESCs-DOX+pSIN-MUT-METTL3	0.000335666
	28S rRNA	1.07252	0.801631	1.12585	0.0919935	0.0939265	0.0882461	0.664808	0.75315	0.807206	0.099282	0.110926	0.118067					METTL3-OE/KO hESCs-DOX+pSIN-Ctrl vs. METTL3-OE/KO hESCs +DOX	0.000825638	METTL3-OE/KO hESCs-DOX+pSIN-WT-METTL3 vs. METTL3-OE/KO hESCs-DOX+pSIN-Ctrl	9.71793e-05	METTL3-OE/KO hESCs-DOX+pSIN-WT-METTL3 vs. METTL3-OE/KO hESCs-DOX+pSIN-MUT-METTL3	0.000111982
Fig. 4c	nucleolus number	1					2					>=3
	METTL3-OE/KO hESCs +DOX	73.3333	76.6667	77.1429	65.625	72.973	20	16.6667	20	31.25	21.6216	9.89247	6.66667	5.63492	6.1553	5.40541
	METTL3-OE/KO hESCs-DOX+pSIN-Ctrl	8.69565	5	0	3.84615	4.54545	8.69565	10	5.55556	3.84615	0	82.6087	85	94.4444	92.3077	95.4545
	METTL3-OE/KO hESCs-DOX+pSIN-WT-METTL3	66.6667	70.5882	70	60	68.75	26.6667	23.5294	27.5	37.1429	27.0833	6.66667	5.88235	2.5	2.85714	4.16667
	METTL3-OE/KO hESCs-DOX+pSIN-MUT-METTL3	8.33333	4	4.7619	6.66667	8.69565	8.33333	12	4.7619	3.57143	4.7619	83.3333	84	90.4762	96.4286	95.2381
	nucleolus number	1					2					>=3
	METTL14-OE/KO hESCs +DOX	71.7949	74.359	70.4545	70	70.2128	20.5128	20.5128	25	25	25.5319	7.69231	5.12821	4.54545	5	4.25532
	METTL14-OE/KO hESCs-DOX+pSIN-Ctrl	4.34783	5	5.55556	4.7619	6.66667	4.34783	5	5.55556	9.52381	6.66667	91.3043	90	88.8889	85.7143	86.6667
	METTL14-OE/KO hESCs-DOX+pSIN-WT-METTL14	71.7949	73.3333	64.2857	68.2927	74.4681	20.5128	22.2222	28.5714	24.3902	21.2766	7.69231	4.44444	7.14286	7.31707	4.25532
	METTL4-OE/KO hESCs-DOX+pSIN-MUT-METTL14	8	3.84615	9.52381	7.69231	6.89655	4	7.69231	4.7619	3.84615	3.44828	88	88.4615	85.7143	88.4615	89.6552
Fig. 4f	nucleolus number	1					2					>=3
	METTL3-OE/KO hESCs +DOX	52	55.5556	54.8387	50	56.25	36	29.6296	32.2581	33.3333	28.125	12	14.8148	12.9032	16.6667	15.625
	METTL3-OE/KO hESCs-DOX+pSIN-Ctrl	14.2857	8	4.54545	14.2857	10.7143	14.2857	16	22.7273	9.52381	10.7143	71.4286	76	72.7273	76.1905	78.5714
	METTL3-OE/KO hESCs-DOX+METTL3NOLS	13.6364	13.0435	9.52381	10.5263	8.33333	18.1818	13.0435	14.2857	15.7895	12.5	68.1818	73.913	76.1905	73.6842	79.1667

## Sheet: Fig. 5
Fig. 5a		WT hESCs			METTL3-/- hESCs			METTL14-/- hESCs
	SUV39H1	0.00226962	0.00318756	0.00318756	0.00244944	0.00241572	0.00293315	0.00223837	0.00295355	0.00266189
	SUV39H2	0.00641946	0.00641946	0.00673861	0.00712283	0.00646411	0.00641946	0.00683268	0.00722226	0.00620079

## Sheet: Fig. S1
Fig. S1c		WT hESCs					METTL3-/- hESCs					METTL14-/- hESCs					Test details	p value	Test details	p value
	cell size (μm2)	384.254	319.86	278.838	296.495	332.483	366.486	500.097	480.039	686.371	456.98	662.669	731.763	526.31	620.58	551.37	METTL3-/- hESCs vs. WT hESCs	0.0131512	METTL14-/- hESCs vs. WT hESCs	9.68897e-05
Fig. S1d		WT hESCs			METTL3-/- hESCs			METTL14-/- hESCs
	OCT4	0.271057	0.317905	0.322343	0.276752	0.304955	0.271057	0.326842	0.229516	0.276752
	SOX2	0.05818	0.0569827	0.0535365	0.0550416	0.0550416	0.0542838	0.0598156	0.0598156	0.057379
	NANOG	0.0288891	0.0280991	0.0277122	0.0405731	0.0386515	0.0386515	0.0440922	0.0405731	0.0417137
Fig. S1e		WT hESCs			METTL3-/- hESCs			METTL14-/- hESCs									Test details	p value	Test details	p value
	METTL3	0.0225093	0.0225093	0.0221994	0.0068802	0.00697625	0.00678548	0.017297	0.0167078	0.0177833							METTL3-/- hESCs vs. WT hESCs	1.93845e-08
	METTL14	0.00620079	0.00628734	0.00582578	0.00933371	0.00939863	0.00864851	0.000582578	0.000574557	0.00050366									METTL14-/- hESCs vs. WT hESCs	2.69391e-06
	PAX6	9.93205e-08	9.26693e-08	8.64635e-08	1.01407e-07	9.46165e-08	8.82803e-08	1.17297e-07	1.09442e-07	1.02113e-07
	SOX1	8.17995e-08	7.7387e-08	9.13935e-08	1.52643e-07	1.48469e-07	1.07935e-07	3.91812e-07	2.585e-07	4.59531e-07
	T	9.20292e-08	8.52731e-08	7.95627e-08	9.39629e-08	8.70649e-08	8.12344e-08	1.08686e-07	1.00707e-07	9.39629e-08
	CXCR4	0.000188476	0.000178309	0.000195122	0.000177077	0.000167525	0.000189787	0.000165219	0.000140871	0.00015309
	SOX17	7.17059e-08	5.82433e-08	6.97451e-08	7.63216e-08	7.53216e-08	7.32126e-08	1.71733e-07	6.87849e-08	1.80271e-07
	FOXA2	6.48141e-05	6.70997e-05	4.98056e-05	3.82725e-05	2.74405e-05	4.45772e-05	2.90051e-05	2.56029e-05	2.52504e-05
Fig. S1g		WT hESCs			METTL3-/- hESCs			METTL14-/- hESCs
	early apoptosis (%)	16.2	15.7	16.2	16.5	16.2	15.8	16.4	15.9	15.7
	late apoptosis (%)	6.86	6.67	6.54	6.65	6.65	6.72	8.9	9.19	9.45
Fig. S1h		WT hESCs			METTL3-/- hESCs			METTL14-/- hESCs									Test details	p value	Test details	p value
	28S rRNA	0.19	0.155	0.149	0.121	0.132	0.129	0.128	0.13	0.112							METTL3-/- hESCs vs. WT hESCs	0.0474207	METTL14-/- hESCs vs. WT hESCs	0.0418353
	18S rRNA	0.055	0.054	0.061	0.048	0.049	0.046	0.049	0.045	0.048							METTL3-/- hESCs vs. WT hESCs	0.0188045	METTL14-/- hESCs vs. WT hESCs	0.0200921
	5S rRNA	0.055	0.042	0.041	0.023	0.026	0.026	0.022	0.025	0.022							METTL3-/- hESCs vs. WT hESCs	0.0104443	METTL14-/- hESCs vs. WT hESCs	0.00759925
Fig. S1i		WT hESCs			METTL3-/- hESCs			METTL14-/- hESCs									Test details	p value	Test details	p value
	EU (%)	75.4	74.3	73.1	35.5	35.3	31.8	25.9	8.86	10.7							METTL3-/- hESCs vs. WT hESCs	8.2034e-06	METTL14-/- hESCs vs. WT hESCs	0.000407138
Fig. S1j		WT hESCs		METTL3-/- hESCs		METTL14-/- hESCs
	NPM1	4.87503	4.87503	4.87503	4.87503	4.87503	4.87503
	FBL	3.85497	3.83998	3.76118	3.76118	3.73102	3.74632
	UBTF	3.39863	3.38525	3.60681	3.62839	3.5534	3.54506

## Sheet: Fig. S2
Fig. S2d	cell number	WT hESCs			METTL3-OE/KO/DOX+			METTL3-OE/KO/DOX-				Test details	p value
	Day 0 (million)	0.05	0.05	0.05	0.05	0.05	0.05	0.05	0.05	0.05
	Day 3 (million)	0.59	0.52	0.56	0.7	0.63	0.56	0.58	0.63	0.52
	Day 6 (million)	3.69	2.91	3.22	2.71	2.96	2.88	3.01	2.81	2.72
	Day 6 (million)	0.05	0.05	0.05	0.05	0.05	0.05	0.05	0.05	0.05
	Day 9 (million)	0.43	0.49	0.34	0.44	0.37	0.39	0.2	0.17	0.15
	Day 12 (million)	2.88	2.51	2.69	2.57	2.76	2.61	1.88	1.64	1.78		METTL3-OE/KO/DOX- vs. METTL3-OE/KO/DOX+	0.000626121
	Day 12 (million)	0.05	0.05	0.05	0.05	0.05	0.05	0.05	0.05	0.05
	Day 15 (million)	0.49	0.55	0.67	0.51	0.69	0.37	0.16	0.11	0.09
	Day 18 (million)	2.94	2.86	2.79	2.59	2.71	2.83	0.88	0.76	0.59		METTL3-OE/KO/DOX- vs. METTL3-OE/KO/DOX+	5.54446e-05
	cell cycle	WT hESCs			METTL3-OE/KO/DOX+			METTL3-OE/KO/DOX-				Test details	p value
	G1 (%)	25.2	19.4	22.9	23.3	16.8	13.4	25.8	22.8	23.6
	S (%)	45.4	49.2	47.3	51.1	46	44.6	34	41.5	40.9
	G2/M (%)	22.5	19.8	22.9	18	19	19.9	36.3	32	30.8		METTL3-OE/KO/DOX- vs. METTL3-OE/KO/DOX+	0.00132158
Fig. S2e	cell number	WT hESCs			METTL14-OE/KO/DOX+			METTL14-OE/KO/DOX-				Test details	p value
	Day 0 (million)	0.05	0.05	0.05	0.05	0.05	0.05	0.05	0.05	0.05
	Day 3 (million)	0.55	0.47	0.61	0.66	0.57	0.58	0.45	0.52	0.43
	Day 6 (million)	3.55	3.27	2.19	2.88	3.43	2.97	2.84	2.76	2.66
	Day 6 (million)	0.05	0.05	0.05	0.05	0.05	0.05	0.05	0.05	0.05
	Day 9 (million)	0.58	0.46	0.62	0.53	0.36	0.63	0.23	0.19	0.26
	Day 12 (million)	2.93	3.12	2.67	2.69	2.81	3.26	1.55	1.29	1.48		METTL14-OE/KO/DOX- vs. METTL14-OE/KO/DOX+	0.0014676
	Day 12 (million)	0.05	0.05	0.05	0.05	0.05	0.05	0.05	0.05	0.05
	Day 15 (million)	0.59	0.67	0.72	0.88	0.63	0.49	0.22	0.19	0.31
	Day 18 (million)	3.62	3.88	3.56	3.71	3.96	3.84	0.89	0.74	0.61		METTL14-OE/KO/DOX- vs. METTL14-OE/KO/DOX+	9.02085e-06
	cell cycle	WT hESCs			METTL14-OE/KO/DOX+			METTL14-OE/KO/DOX-				Test details	p value
	G1 (%)	26.3	19.1	24.7	18.9	18.4	20.9	20.1	20.5	18.2
	S (%)	53.2	47.8	50.8	53.6	53.5	53	42.5	43.1	44.7
	G2/M (%)	15.7	27.7	19.8	22.6	23.3	21.1	31.4	30	31.1		METTL14-OE/KO/DOX- vs. METTL14-OE/KO/DOX+	0.000394669
Fig. S2f	cell number	WT hESCs			METTL3-OE/KO/DOX+			METTL3-OE/KO/DOX-				Test details	p value
	Day 0 (million)	0.001	0.001	0.001	0.001	0.001	0.001	0.001	0.001	0.001
	Day 7 (million)	0.88	0.95	1.05	0.93	0.79	1.13	0.18	0.32	0.27		METTL3-OE/KO/DOX- vs. METTL3-OE/KO/DOX+	0.00290573
	cell cycle	WT hESCs			METTL3-OE/KO/DOX+			METTL3-OE/KO/DOX-				Test details	p value
	G1 (%)	28.9	22.1	22.4	26.4	22	21.6	15.4	17.3	17.9
	S (%)	47.4	55.9	53.1	49.3	52.7	51.3	45.9	40.1	48.5
	G2/M (%)	16.7	13.2	15	18.7	16.4	15.5	33.3	36.7	27		METTL3-OE/KO/DOX- vs. METTL3-OE/KO/DOX+	0.00669499
Fig. S2g	cell number	WT hESCs			METTL14-OE/KO/DOX+			METTL14-OE/KO/DOX-				Test details	p value
	Day 0 (million)	0.001	0.001	0.001	0.001	0.001	0.001	0.001	0.001	0.001
	Day 7 (million)	0.98	0.83	1.21	0.99	0.85	1.08	0.13	0.24	0.17		METTL3-OE/KO/DOX- vs. METTL3-OE/KO/DOX+	0.00043438
	cell cycle	WT hESCs			METTL14-OE/KO/DOX+			METTL14-OE/KO/DOX-				Test details	p value
	G1 (%)	24.9	20.3	21.6	19.4	19.3	14.2	16.8	19.95	15.7
	S (%)	48.8	48.8	49.2	49.8	49.7	54	46.7	44.7	43.1
	G2/M (%)	15.6	21.5	21.4	21.4	21.9	19.6	27	23	28		METTL14-OE/KO/DOX- vs. METTL14-OE/KO/DOX+	0.0400716

## Sheet: Fig. S3
Fig. S3a		WT hESCs			METTL3-OE/KO/DOX+			METTL3-OE/KO/DOX-				Test details	p value
	5'ETS	0.940607	1.00115	1.05824	1.27898	1.50004	1.44894	0.249711	0.29287	0.198654		METTL3-OE/KO/DOX- vs. METTL3-OE/KO/DOX+	8.68727e-05
	18S rRNA	0.990206	1.04667	0.963129	1.4232	1.07858	0.852123	0.116829	0.120949	0.106762		METTL3-OE/KO/DOX- vs. METTL3-OE/KO/DOX+	0.00378911
	5.8S rRNA	0.86204	1.16137	0.976591	1.28268	1.36524	1.45313	0.261067	0.323647	0.316986		METTL3-OE/KO/DOX- vs. METTL3-OE/KO/DOX+	3.61731e-05
	ITS2	1.13838	0.856771	1.00485	1.26603	1.87945	1.23141	0.477525	0.454908	0.283938		METTL3-OE/KO/DOX- vs. METTL3-OE/KO/DOX+	0.00860569
	28S rRNA	0.771619	1.10647	1.12191	1.01346	0.811855	0.628199	0.0357139	0.0572186	0.0564308		METTL3-OE/KO/DOX- vs. METTL3-OE/KO/DOX+	0.00232649
Fig. S3b		WT hESCs			METTL14-OE/KO/DOX+			METTL14-OE/KO/DOX-				Test details	p value
	5'ETS	0.783389	1.13903	1.07758	0.729241	0.739421	0.826145	0.266918	0.187436	0.226011		METTL14-OE/KO/DOX- vs. METTL14-OE/KO/DOX+	0.000149873
	18S rRNA	0.919969	1.09403	0.985998	0.976927	1.3253	1.13786	0.380594	0.416481	0.385907		METTL14-OE/KO/DOX- vs. METTL14-OE/KO/DOX+	0.0017533
	5.8S rRNA	1.05105	0.940716	1.00823	1.11612	1.26444	1.09315	0.462812	0.535329	0.513522		METTL14-OE/KO/DOX- vs. METTL14-OE/KO/DOX+	0.000348096
	ITS2	0.885055	1.15977	0.955176	0.876913	0.986578	0.673853	0.0507835	0.0457687	0.058335		METTL14-OE/KO/DOX- vs. METTL14-OE/KO/DOX+	0.000977278
	28S rRNA	0.983889	1.01155	1.00456	0.83118	1.03759	0.797321	0.111355	0.107561	0.094289		METTL14-OE/KO/DOX- vs. METTL14-OE/KO/DOX+	0.000479013
Fig. S3c		WT hESCs			METTL3-OE/KO/DOX+			METTL3-OE/KO/DOX-				Test details	p value
	EU (%)	98.6	98.6	98.4	98.9	98.8	98.7	47.8	40	36.3		METTL3-OE/KO/DOX- vs. METTL3-OE/KO/DOX+	7.11541e-05
		WT hESCs			METTL14-OE/KO/DOX+			METTL14-OE/KO/DOX-				Test details	p value
	EU (%)	99.9	97.2	96.7	98.9	99.2	99.5	11.1	11.8	10.6		METTL14-OE/KO/DOX- vs. METTL14-OE/KO/DOX+	2.28086e-09

## Sheet: Fig. S4
Fig. S4c	nucleolus number	PBS					1,6-HD
	1	75.7576	65.625	63.8889	67.4419	70.4545	5	0	5.88235	7.14286	3.84615
	2	21.2121	28.125	27.7778	25.5814	25	10	5.55556	11.7647	7.14286	7.69231
	>=3	3.0303	6.25	8.33333	6.97674	4.54545	85	94.4444	82.3529	85.7143	88.4615
		PBS					1,6-HD						Test details	p value
	nucleolar diameter (μm)	6.47	7.22	8.99	5.93	7.46	4.05	5.68	4.19	5.32	5.14		1,6-HD vs. PBS	0.00507338
		PBS					1,6-HD						Test details	p value
	nucleolar size (μm2)	28.23	29.57	39.76	44.38	33.87	12.22	13.96	15.12	15.08	15.5		1,6-HD vs. PBS	0.000157533
Fig. S4d		PBS					1,6-HD						Test details	p value
	Cell size (μm2)	355.16	321.82	293.36	289.49	321.18	328.38	411.69	476.03	618.07	491.92		1,6-HD vs. PBS	0.0164799

## Sheet: Fig. S5
Fig. S5c	nucleolus number	1					2					>=3
	pSIN-CTR	57.8947	52.1739	51.8518	52	59.0909	42.1053	39.1304	37.037	40	36.3636	0	8.69565	11.1111	8	4.54545
	pSIN-SUV39H1	8.33333	0	9.09091	0	8.33333	8.33333	10	9.09091	11.1111	8.33333	83.3333	90	81.8182	88.8889	83.3333
	pSIN-SUV39H2	7.69231	7.14286	7.14286	7.14286	7.69231	7.69231	0	7.14286	7.14286	7.69231	84.6154	92.3077	85.7143	85.7143	84.6154
	pSIN-SETDB1	56.25	64.7059	67.6471	65.625	60.6061	22.9167	29.4118	26.4706	25	27.2727	20.8333	5.88235	5.88235	9.375	12.1212
Fig. S5e		pSIN-CTR					pSIN-SUV39H1					pSIN-SUV39H2					pSIN-SETDB1						Test details	p value	Test details	p value	Test details	p value
	H3K9me3 in nucleolus (%)	5.032	5.674	5.619	5.159	11.584	62.084	69.273	65.732	64.897	67.869	60.579	58.617	66.615	69.085	61.966	9.733	10.538	9.57	7.051	11.283		pSIN-SUV39H1 vs. pSIN-Ctrl	6.55292e-10	pSIN-SUV39H2 vs. pSIN-Ctrl	8.04475e-09	pSIN-SETDB1 vs. pSIN-Ctrl	0.0689804

## Sheet: Fig. S6
Fig. S6b
	Cell cycle	METTL14-OE/KO hESCs +DOX			METTL14-OE/KO hESCs-DOX+pSIN-Ctrl			METTL14-OE/KO hESCs-DOX+pSIN-WT-METTL14			METTL14-OE/KO hESCs-DOX+pSIN-MUT-METTL14												Test details	p value	Test details	p value	Test details	p value
	G1 (%)	20.8	20.4	23.1	15.9	19.1	25.2	29.2	30.7	24.3	25.8	19.7	21.9
	S (%)	49.9	47.1	45.5	44.4	42.1	34.2	44.7	48.6	46.7	38.8	37.8	39.3		0.00266492
	G2/M (%)	18.2	21.8	21.7	30.2	26.4	36.3	20.8	24.5	22.5	30.5	31.2	30.4		0.00180272								METTL14-OE/KO hESCs-DOX+pSIN-Ctrl vs. METTL14-OE/KO hESCs +DOX	0.0289282	METTL14-OE/KO hESCs-DOX+pSIN-WT-METTL14 vs. METTL14-OE/KO hESCs-DOX+pSIN-Ctrl	0.0529564	METTL14-OE/KO hESCs-DOX+pSIN-WT-METTL14 vs. METTL14-OE/KO hESCs-DOX+pSIN-MUT-METTL14	0.00180272
	Expression level of pre-rRNA	METTL14-OE/KO hESCs +DOX			METTL14-OE/KO hESCs-DOX+pSIN-Ctrl			METTL14-OE/KO hESCs-DOX+pSIN-WT-METTL14			METTL14-OE/KO hESCs-DOX+pSIN-MUT-METTL14												Test details	p value	Test details	p value	Test details	p value
	5'EST	1.17707	0.739798	1.08313	0.35238	0.300452	0.377672	1.01528	0.774787	0.853741	0.241797	0.283588	0.115173										METTL14-OE/KO hESCs-DOX+pSIN-Ctrl vs. METTL14-OE/KO hESCs +DOX	0.00822446	METTL14-OE/KO hESCs-DOX+pSIN-WT-METTL14 vs. METTL14-OE/KO hESCs-DOX+pSIN-Ctrl	0.00193707	METTL14-OE/KO hESCs-DOX+pSIN-WT-METTL14 vs. METTL14-OE/KO hESCs-DOX+pSIN-MUT-METTL14	0.00155077
	18S rRNA	1.01333	0.952047	1.03462	0.163698	0.173031	0.200143	1.07607	0.880119	0.997073	0.203877	0.192879	0.203877										METTL14-OE/KO hESCs-DOX+pSIN-Ctrl vs. METTL14-OE/KO hESCs +DOX	7.02618e-06	METTL14-OE/KO hESCs-DOX+pSIN-WT-METTL14 vs. METTL14-OE/KO hESCs-DOX+pSIN-Ctrl	0.000155451	METTL14-OE/KO hESCs-DOX+pSIN-WT-METTL14 vs. METTL14-OE/KO hESCs-DOX+pSIN-MUT-METTL14	0.000162133
	ITS2	1.05869	0.708224	1.23309	0.575256	0.470503	0.575256	1.62332	1.91712	1.62332	0.711504	0.623708	0.598301										METTL14-OE/KO hESCs-DOX+pSIN-Ctrl vs. METTL14-OE/KO hESCs +DOX	0.0438979	METTL14-OE/KO hESCs-DOX+pSIN-WT-METTL14 vs. METTL14-OE/KO hESCs-DOX+pSIN-Ctrl	0.000342666	METTL14-OE/KO hESCs-DOX+pSIN-WT-METTL14 vs. METTL14-OE/KO hESCs-DOX+pSIN-MUT-METTL14	0.000486972
	28S rRNA	1.03364	0.881321	1.08503	0.177728	0.149451	0.153652	1.17642	1.01004	1.06025	0.153298	0.150143	0.170094										METTL14-OE/KO hESCs-DOX+pSIN-Ctrl vs. METTL14-OE/KO hESCs +DOX	0.000169804	METTL14-OE/KO hESCs-DOX+pSIN-WT-METTL14 vs. METTL14-OE/KO hESCs-DOX+pSIN-Ctrl	5.11213e-05	METTL14-OE/KO hESCs-DOX+pSIN-WT-METTL14 vs. METTL14-OE/KO hESCs-DOX+pSIN-MUT-METTL14	4.90323e-05
Fig. S6f		METTL3-OE/KO hESCs +DOX					METTL3-OE/KO hESCs-DOX+pSIN-Ctrl					METTL3-OE/KO hESCs-DOX+pSIN-WT-METTL3					METTL3-OE/KO hESCs-DOX+pSIN-MUT-METTL3						Test details	p value	Test details	p value	Test details	p value
	H3K9me3 in nucleolus (%)	9.391	12.056	9.526	10.711	8.361	54.937	57.717	52.367	56.315	55.494	9.283	11.967	10.563	8.741	8.164	56.731	52.481	56.881	50.67	57.843		METTL3-OE/KO hESCs-DOX+pSIN-Ctrl vs. METTL3-OE/KO hESCs +DOX	2.85137e-09	METTL3-OE/KO hESCs-DOX+pSIN-WT-METTL3 vs. METTL3-OE/KO hESCs-DOX+pSIN-Ctrl	1.42053e-10	METTL3-OE/KO hESCs-DOX+pSIN-WT-METTL3 vs. METTL3-OE/KO hESCs-DOX+pSIN-MUT-METTL3	2.24816e-09
		METTL14-OE/KO hESCs +DOX					METTL14-OE/KO hESCs-DOX+pSIN-Ctrl					METTL14-OE/KO hESCs-DOX+pSIN-WT-METTL14					METTL14-OE/KO hESCs-DOX+pSIN-MUT-METTL14						Test details	p value	Test details	p value	Test details	p value
	H3K9me3 in nucleolus (%)	13.939	6.844	9.601	9.02	12.698	57.334	58.58	57.698	54.925	56.025	14.271	10.473	9.69	8.179	7.227	50.221	53.829	49.853	53.181	53.813		METTL14-OE/KO hESCs-DOX+pSIN-Ctrl vs. METTL14-OE/KO hESCs +DOX	1.48657e-08	METTL14-OE/KO hESCs-DOX+pSIN-WT-METTL14 vs. METTL14-OE/KO hESCs-DOX+pSIN-Ctrl	5.9582e-10	METTL14-OE/KO hESCs-DOX+pSIN-WT-METTL14 vs. METTL14-OE/KO hESCs-DOX+pSIN-MUT-METTL14	2.79584e-09
Fig. S6g		METTL3-OE/KO hESCs +DOX					METTL3-OE/KO hESCs-DOX+pSIN-Ctrl					METTL3-OE/KO hESCs-DOX+METTL3NOLS											Test details	p value	Test details	p value	Test details	p value
	H3K9me3 in nucleolus (%)	8.579	8.414	9.82	8.684	10.634	58.84	52.137	52.9	54.061	56.084	53.466	51.624	59.052	51.81	59.093							METTL3-OE/KO hESCs-DOX+pSIN-Ctrl vs. METTL3-OE/KO hESCs +DOX	7.3271e-09	METTL3-OE/KO hESCs-DOX+pSIN-Ctrl vs. METTL3-OE/KO hESCs-DOX+METTL3NOLS	0.080592	METTL3-OE/KO hESCs+DOX vs. METTL3-OE/KO hESCs-DOX+METTL3NOLS	4.75539e-09

[truncated: 2 more sheets: Fig. S7, Fig. S8]
